# Supplementary material for: Nucleoside-modified VEGFC mRNA induces organ-specific lymphatic growth and reverses experimental lymphedema
Source: Nat Commun. 2021 Jun 8;12:3460. doi: 10.1038/s41467-021-23546-6 (PMC8187400; doi:10.1038/s41467-021-23546-6)
Supplement: Supplementary file 4 — Source Data [file 41467_2021_23546_MOESM4_ESM.xlsx]

## Sheet: Fig1
Figure 1
a		1 day		5 days		10 days		15 days		20 days
	Optical density	Poly(C) RNA-LNP	VEGFC mRNA-LNP	Poly(C) RNA-LNP	VEGFC mRNA-LNP	Poly(C) RNA-LNP	VEGFC mRNA-LNP	Poly(C) RNA-LNP	VEGFC mRNA-LNP	Poly(C) RNA-LNP	VEGFC mRNA-LNP
		0.1955	4.9128	0.0923	1.6394	0.0895	0.1063	0.0898	0.101	0.0872	0.0783
		0.1151	5.2162	0.0889	1.5916	0.0838	0.0984	0.075	0.0862	0.0771	0.108
		0.1406	5.7123	0.0822	0.9481	0.0948	0.1173	0.071	0.0905	0.0873	0.0818
				0.0736	1.0384	0.0799	0.0988	0.0916	0.096	0.0793	0.0782
	P=		0.0023		0.0063		0.0017		0.0332		0.7025
	N=		3		4		4		4		4

## Sheet: Fig2
Figure 2
	c	Time dependency of the VEGFC mRNA-LNP effect
length of the lymphatic network (X1000 µm) of intradermally injected ears (1 µg of Poly(C) RNA-LNP and 1 µg VEGFC mRNA-LNP)
	5 days			12 days				17 days				22 days				35 days				60 days
date of experiment		Poly(C) RNA-LNP	VEGFC mRNA-LNP	date of experiment		Poly(C) RNA-LNP	VEGFC mRNA-LNP	date of experiment		Poly(C) RNA-LNP	VEGFC mRNA-LNP	date of experiment		Poly(C) RNA-LNP	VEGFC mRNA-LNP	date of experiment		Poly(C) RNA-LNP	VEGFC mRNA-LNP	date of experiment		Poly(C) RNA-LNP	VEGFC mRNA-LNP
2017-08-17		35902.3	42798.8	2017-06-29		34303.7	76493.1	2017-05-15	4	32139.1	49065.3	2017-08-31		37127.7	219290	2017-04-30	1	23949.7	29441.2	2017-05-15	5	30440.3	60661.2
2017-07-25		22349.4	33565.9	2017-07-14	2	48404.4	118265	2017-07-28		48356.3	128757	2017-03-16	3	28385	29938.7	2017-04-30	2	25693.8	29910.2	2017-05-15	6	36716.8	52877
2017-07-19	1	54871.3	85398	2017-07-14	3	47514	92946.4	2017-11-07		32936.9	140114	2017-03-30	3	20901.4	34515.5	2017-08-21	1	32726.9	126129	2017-05-15	8	32002	46967.2
2017-07-19	2	45172.6	118343	2017-05-15	2	31019	29525.8	2017-08-30	1	44667.5	184244	2017-07-14		46844.2	125075	2017-08-21	2	24249.9	180658	2017-09-06	1	39415.7	114303
2017-07-26		43277.5	102988	2017-07-25		22626.1	93812.6	2017-08-30	2	28982.8	184336	2017-04-26	2	31497.5	50041.1	2017-08-22	1	36480.6	198702	2017-09-06	2	34924.9	43058.5
2017-09-25	1	26327.2	68413.5	2017-07-26		42013.2	134540					2017-08-04		44281.9	102589	2017-08-22	2	31824.2	150096	2018-01-22	1	27896.2	62650.4
2017-09-25	2	27023.9	205758	2017-04-07	1	40419.3	98143.2					2017-08-11	1	32868.4	174730	2017-09-14	2	30617.1	100274	2018-01-22	2	29217.5	64390.9
2017-09-25	3	26488.8	110922	2017-04-07	2	33338	150137					2017-08-11	2	35712.4	186296	2017-08-17		32098	151400	2018-01-22	3	32357.3	74076.9
												2017-03-09	3	24018.3	36794.6	2017-08-09	1	38912.6	147137	2018-01-22	4	30561.5	72330.1
												2017-08-07		43965.2	135206	2017-08-09	2	33535.8	277676	2018-01-22	5	24796.3	92049.9
												2017-09-07	1	45005.7	198333	2017-08-09	3	49069	133660
												2017-09-07	2	35261.3	85120.5	2017-07-14	1	43925.3	107866
												2017-09-07	3	40188.5	176496	2017-05-09	1	20920	34329.3
												2017-03-10	2	24551.9	47427	2017-05-09	2	22836.7	29820.3
												2017-04-28	2	32425.1	36018.6
two-tailed, paired T-test	P=	0.0168				0.0017				0.0151				0.0005				0.0004				0.0005
	N=	8				8				5				15				14				10
average diameter of lymphatic vessels (µm) of intradermally injected ears (1 µg of Poly(C) RNA-LNP and 1 µg VEGFC mRNA-LNP)
	5 days			12 days				17 days				22 days				35 days				60 days
date of experiment		Poly(C) RNA-LNP	VEGFC mRNA-LNP	date of experiment		Poly(C) RNA-LNP	VEGFC mRNA-LNP	date of experiment		Poly(C) RNA-LNP	VEGFC mRNA-LNP	date of experiment		Poly(C) RNA-LNP	VEGFC mRNA-LNP	date of experiment		Poly(C) RNA-LNP	VEGFC mRNA-LNP	date of experiment		Poly(C) RNA-LNP	VEGFC mRNA-LNP
2017-08-17		53.2361	59.3991	2017-06-29		39.062	78.0307	2017-05-15	4	44.2607	77.8157	2017-08-31		42.0227	96.5113	2017-04-30	1	54.6558	88.0152	2017-05-15	5	62.1955	108.103
2017-07-25		43.8164	61.5342	2017-07-14	2	42.938	88.3247	2017-07-28		61.9679	68.0932	2017-03-16	3	59.1996	63.5669	2017-04-30	2	50.9239	103.582	2017-05-15	6	53.8415	87.598
2017-07-19	1	50.66	77.7065	2017-07-14	3	50.0029	80.6487	2017-11-07		48.2803	98.6897	2017-03-30	3	49.5449	56.8691	2017-08-21	1	32.6327	56.039	2017-05-15	8	52.9475	105.684
2017-07-19	2	46.3435	89.9386	2017-05-15	2	48.4192	58.5745	2017-08-30	1	38.5892	69.6476	2017-07-14		48.9794	78.5244	2017-08-21	2	42.6705	93.4338	2017-09-06	1	49.5908	87.5362
2017-07-26		39.1495	71.1933	2017-07-25		40.7077	93.827	2017-08-30	2	49.1025	80.3676	2017-04-26	2	49.5052	104.393	2017-08-22	1	46.9251	64.5746	2017-09-06	2	72.7887	73.9288
2017-09-25	1	40.6024	96.0893	2017-07-26		51.5367	89.2303					2017-08-04		43.6556	74.8125	2017-08-22	2	48.8494	63.0281	2018-01-22	1	47.9059	87.5943
2017-09-25	2	51.8458	89.8049	2017-04-07	1	41.3627	100.535					2017-08-11	1	49.9552	88.6708	2017-09-14	2	37.3096	95.1929	2018-01-22	2	49.1154	73.9775
2017-09-25	3	59.1853	95.6678	2017-04-07	2	64.8186	110.368					2017-08-11	2	66.1463	94.2989	2017-08-17		48.1467	58.8681	2018-01-22	3	61.1965	82.8402
												2017-03-09	3	48.7886	68.533	2017-08-09	1	46.1157	88.4536	2018-01-22	4	53.8826	74.2892
												2017-08-07		39.4735	82.764	2017-08-09	2	45.9904	74.4885	2018-01-22	5	63.2591	76.2653
												2017-09-07	1	53.6814	68.3047	2017-08-09	3	48.0177	85.0781
												2017-09-07	2	42.4678	76.8424	2017-07-14	1	48.9794	78.5244
												2017-09-07	3	44.1136	81.2588	2017-05-09	1	43.8049	97.2221
												2017-03-10	2	70.6911	77.7733	2017-05-09	2	38.7004	78.6569
												2017-04-28	2	53.4792	90.4608
two-tailed, paired T-test	P=	0.0006				0.0001				0.0126				5e-06				1e-06				0.0002
	N=	8				8				5				15				14				10
branching points / field of view of intradermally injected ears (1 µg of Poly(C) RNA-LNP and 1 µg VEGFC mRNA-LNP)
	5 days			12 days				17 days				22 days				35 days				60 days
date of experiment		Poly(C) RNA-LNP	VEGFC mRNA-LNP	date of experiment		Poly(C) RNA-LNP	VEGFC mRNA-LNP	date of experiment		Poly(C) RNA-LNP	VEGFC mRNA-LNP	date of experiment		Poly(C) RNA-LNP	VEGFC mRNA-LNP	date of experiment		Poly(C) RNA-LNP	VEGFC mRNA-LNP	date of experiment		Poly(C) RNA-LNP	VEGFC mRNA-LNP
2017-08-17		19	27	2017-06-29		19	28	2017-05-15	4	23	37	2017-08-31		29	53	2017-04-30	1	25	30	2017-05-15	5	18	30
2017-07-25		18	20	2017-07-14	2	22	30	2017-07-28		16	22	2017-03-16	3	22	29	2017-04-30	2	20	29	2017-05-15	6	20	28
2017-07-19	1	16	25	2017-07-14	3	19	27	2017-11-07		19	26	2017-03-30	3	20	34	2017-08-21	1	18	33	2017-05-15	8	22	35
2017-07-19	2	19	26	2017-05-15	2	21	28	2017-08-30	1	25	29	2017-07-14		25	35	2017-08-21	2	22	51	2017-09-06	1	20	30
2017-07-26		16	23	2017-07-25		18	29	2017-08-30	2	20	28	2017-04-26	2	23	27	2017-08-22	1	20	31	2017-09-06	2	21	31
2017-09-25	1	19	29	2017-07-26		28	37					2017-08-04		26	53	2017-08-22	2	22	33	2018-01-22	1	19	38
2017-09-25	2	18	31	2017-04-07	1	21	28					2017-08-11	1	20	41	2017-09-14	2	19	33	2018-01-22	2	18	27
2017-09-25	3	18	32	2017-04-07	2	19	24					2017-08-11	2	25	42	2017-08-17		21	30	2018-01-22	3	18	46
												2017-03-09	3	14	25	2017-08-09	1	24	35	2018-01-22	4	24	39
												2017-08-07		28	53	2017-08-09	2	25	35	2018-01-22	5	15	43
												2017-09-07	1	20	40	2017-08-09	3	25	32
												2017-09-07	2	20	43	2017-07-14	1	25	35
												2017-09-07	3	21	40	2017-05-09	1	23	35
												2017-03-10	2	19	49	2017-05-09	2	20	27
												2017-04-28	2	20	28
two-tailed, paired T-test	P=	0.0003				4e-06				0.0098				7.48108e-07				4.66331e-06				0.0001
	N=	8				8				5				15				14				10
	d	Dose dependency of the VEGFC mRNA-LNP effect
length of the lymphatic network (X1000 µm) of intradermally injected ears
0.04 µg				0.2 µg				1 µg
date of experiment		Poly(C) RNA-LNP	VEGFC mRNA-LNP	date of experiment		Poly(C) RNA-LNP	VEGFC mRNA-LNP	date of experiment		Poly(C) RNA-LNP	VEGFC mRNA-LNP
2017-03-16	1	28733.5	29133.8	2017-03-16	2	26010	32669.3	2017-08-30	1	44667.5	184244
2017-03-30	1	16490.4	21337.5	2017-03-30	2	28372.7	37196.9	2017-08-30	2	28982.8	184336
2017-03-30	4	30642.4	36315.3	2017-03-30	5	26280.5	31953.8	2017-08-31	1	37127.7	219290
2017-03-30	6	29811.3	35141.7	2017-03-17	2	27616.9	39534.1	2017-03-16	3	28385	29938.7
2017-03-17	1	26744.1	31281.2	2017-04-26	1	25292	34885.3	2017-03-30	3	20901.4	34515.5
2017-03-09	1	21880.6	24059.1	2017-03-09	2	26668.6	46387.4	2017-07-14	1	46844.2	125075
				2017-03-10	1	28315.7	34588.4	2017-04-26	1	31497.5	50041.1
				2017-04-28	1	24969.4	27316.4	2017-08-04	2	44281.9	102589
				2017-10-09	1	25251.6	149614	2017-08-11	1	32868.4	174730
				2017-10-09	2	36951.3	74792.9	2017-08-11	2	35712.4	186296
				2017-10-09	5	35215.5	128391	2017-03-09	3	24018.3	36794.6
				2017-10-09	6	26939.9	104775	2017-08-07	1	43965.2	135206
				2017-10-09	7	29596.1	37388.1	2017-09-07	1	45005.7	198333
								2017-09-07	2	35261.3	85120.5
								2017-09-07	3	40188.5	176496
								2017-03-10	2	24551.9	47427
								2017-04-28	2	32425.1	36018.6
Wilcoxon paired rank	P=	0.0313				0.0002				7.04375e-05
	N=	6				13				17
average diameter of lymphatic vessels (µm) of intradermally injected ears
0.04 µg				0.2 µg				1 µg
date of experiment		Poly(C) RNA-LNP	VEGFC mRNA-LNP	date of experiment		Poly(C) RNA-LNP	VEGFC mRNA-LNP	date of experiment		Poly(C) RNA-LNP	VEGFC mRNA-LNP
2017-03-09	1	61.3722	68.4494	2017-03-16	2	52.8346	67.2274	2017-08-30	1	38.5892	69.6476
2017-03-16	1	46.8081	64.1756	2017-03-30	2	64.1039	74.7011	2017-08-30	2	49.1025	80.3676
2017-03-17	1	60.5264	73.8767	2017-03-30	5	59.0869	83.028	2017-08-31	1	42.0227	96.5113
2017-03-30	1	56.9155	70.5831	2017-03-17	2	50.0665	56.634	2017-03-16	3	59.1996	63.5669
2017-03-30	4	67.2451	86.1329	2017-04-26	1	48.7594	72.6006	2017-03-30	3	49.5449	56.8691
2017-03-30	6	48.3661	55.1713	2017-03-09	2	65.6154	92.0938	2017-07-14	1	48.9794	78.5244
				2017-03-10	1	46.3053	70.8686	2017-04-26	1	49.5052	104.393
				2017-04-28	1	79.0986	71.4223	2017-08-04	2	43.6556	74.8125
				2017-10-09	1	43.4901	57.2096	2017-08-11	1	49.9552	88.6708
				2017-10-09	2	39.7429	60.2645	2017-08-11	2	66.1463	94.2989
				2017-10-09	5	34.9718	68.2926	2017-03-09	3	48.7886	68.533
				2017-10-09	6	31.746	97.9833	2017-08-07	1	39.4735	82.764
				2017-10-09	7	39.0675	81.7776	2017-09-07	1	53.6814	68.3047
								2017-09-07	2	42.4678	76.8424
								2017-09-07	3	44.1136	81.2588
								2017-03-10	2	70.6911	77.7733
								2017-04-28	2	53.4792	90.4608
two-tailed, paired T-test	P=	0.0016				0.0006				4.61476e-07
	N=	6				13				17
branching points / field of view of intradermally injected ears
0.04 µg				0.2 µg				1 µg
date of experiment		Poly(C) RNA-LNP	VEGFC mRNA-LNP	date of experiment		Poly(C) RNA-LNP	VEGFC mRNA-LNP	date of experiment		Poly(C) RNA-LNP	VEGFC mRNA-LNP
2017-03-09	1	14	17	2017-03-16	2	23	25	2017-08-30	1	25	29
2017-03-16	1	19	23	2017-03-30	2	21	26	2017-08-30	2	20	28
2017-03-17	1	20	25	2017-03-30	5	23	27	2017-08-31	1	29	53
2017-03-30	1	19	21	2017-03-17	2	18	37	2017-03-16	3	22	29
2017-03-30	4	21	25	2017-04-26	1	21	24	2017-03-30	3	20	34
2017-03-30	6	21	25	2017-03-09	2	19	28	2017-07-14	1	25	35
				2017-03-10	1	21	47	2017-04-26	1	23	27
				2017-04-28	1	21	25	2017-08-04	2	26	53
				2017-10-09	1	23	35	2017-08-11	1	20	41
				2017-10-09	2	15	33	2017-08-11	2	25	42
				2017-10-09	5	25	42	2017-03-09	3	14	25
				2017-10-09	6	18	50	2017-08-07	1	28	53
				2017-10-09	7	21	36	2017-09-07	1	20	40
								2017-09-07	2	20	43
								2017-09-07	3	21	40
								2017-03-10	2	19	49
								2017-04-28	2	20	28
two-tailed, paired T-test	P=	0.0003				0.0004				6.84485e-07
	N=	6				13				17
e
	22 days after 1 ug PolyC RNA-LNP injection into left, VEGFC mRNA-LNP into RIGHT ear of mice
		% of GFP+ cells
	animal number	Poly(C) RNA-LNP	VEGFC mRNA-LNP
	636	1.51	2.73
	632	0.95	2.88
	880	2.73	5.91
	29	2.03	5.59
	63	1.88	4.07
	58	3.01	5.19
	Paired, two-tailed T-test
	P=	0.001
	N=	6
f	Diaphragm	number of lymphatic vessels
	animal number	Poly(C) RNA-LNP	VEGFC mRNA-LNP
	#1	2	12
	#2	8	26
	#3	6	28
		Unpaired, two-tailed T-test
		P=	0.0354
		N=	3
	Lung	number of lymphatic vessels
	animal number	Poly(C) RNA-LNP	VEGFC mRNA-LNP
	#1	35	54
	#2	28	41
	#3	27	45
		Unpaired, two-tailed T-test
		P=	0.0222
		N=	3
	Gastrocnemic muscle	number of lymphatic vessels
	animal number	Poly(C) RNA-LNP	VEGFC mRNA-LNP
	#1	4	21
	#2	5	17
	#3	2	14
		Paired, two-tailed T-test
		P=	0.0145
		N=	3

## Sheet: Fig3
Figure 3
		c
			Poly(C) RNA-LNP	VEGFC mRNA-LNP	Poly(C) RNA-LNP	VEGFC mRNA-LNP
			average of mitotic index		average of number of EdU + LECSs
		112558x4	9.66667	15.3333	2.33333	6
		112587x5	4.66667	34	1	7.66667		mitotic index		Two-tailed Homoscedastic T-test
		111587x7	3.33333	30.6667	1	13				P=	0.0266
								number of EdU + LECSs		Two-tailed Homoscedastic T-test
										P=	0.026

## Sheet: Fig4
Figure 4
c
			injected only one ear with 5 µg Poly(C) RNA-LNP or VEGFC mRNA-LNP
			injected ear		not injected ear		not injected lung		not injected small intestine
	animal number		Poly(C) RNA-LNP (%)	VEGFC mRNA-LNP (%)	Poly(C) RNA-LNP (%)	VEGFC mRNA-LNP (%)	Poly(C) RNA-LNP (%)	VEGFC mRNA-LNP (%)	Poly(C) RNA-LNP (%)	VEGFC mRNA-LNP (%)
2019-08-08	289	836	2.66	3.25	2.22	2.36	0.2	0.71	0.19	0.05
2019-08-08	326	815	2.63	4.15	2.98	1.85	0.45	0.3	0.07	0.03
2019-08-14	817	834	2.33	2.86	2.01	2.13	0.45	0.64	0.07	0.03
2019-08-14		835		3.98		2.25		0.41		0.07
	two-tailed homoscedastic T-test							P
		injected ear Poly(C) RNA-LNP injected animal vs VEGFC mRNA-LNP animal						0.0402
		not injected ear Poly(C) RNA-LNP injected animal vs VEGFC mRNA-LNP animal						0.4006
		lung of Poly(C) RNA-LNP injected animal vs lung of VEGFC mRNA-LNP animal						0.316795
		small intestine of Poly(C) RNA-LNP injected animal vs small intestine of VEGFC mRNA-LNP animal						0.125195

## Sheet: Fig5
Figure 5
b		average number of blood vessels / three field of view
	slide number (1 slide/animal)	Poly(C) RNA-LNP	VEGFC mRNA-LNP
	116/B/8x5	3	3
	89/4x13	4.33333	6.66667
	83/3x10	7.66667	7
	108/16x16	4.33333	5
	108/18x11	4.33333	5.66667
	199/7x9	6.33333	4.33333
	199/10x9	6.66667	6
	96/1x4	3.33333	6
	89/2x17	6.33333	6
	89/3x8	6	5
	two-tailed paired T-test	P=	0.6344
		N=	10
		animal number		% of LYVE1 + cells
c	date of experiment	Poly(C) RNA-LNP	VEGFC mRNA-LNP	Poly(C) RNA-LNP	VEGFC mRNA-LNP
LYVE1 +	2019-08-16	215		0.23	1.41
	2019-08-16	632		0.4	1.19
	2019-08-16	636		0.35	0.23
	2019-08-08	326	815	0.25	0.77
	2019-08-08	289	836	0.31	0.52
	two-tailed homoscedastic T-test	P=	0.045
		N=	5
		animal number		% of CD45 + cells
CD45 +	date of experiment	Poly(C) RNA-LNP	VEGFC mRNA-LNP	Poly(C) RNA-LNP	VEGFC mRNA-LNP
	2019-08-16		215	11,91	12,09
	2019-08-16		636	8,99	14,59
	2017-08-05	9624	2627	1,49	7,53
	2017-08-05	9626	2628	1,44	1,81
	2017-08-05	281	2619	1,29	1,38
	2017-08-05		2620		4,48
	two-tailed homoscedastic T-test	P=	0.5365
		N=	5
		animal number		% of Ly6G/C + CD45 + cells
Ly6G/C + CD45 +	date of experiment	Poly(C) RNA-LNP	VEGFC mRNA-LNP	Poly(C) RNA-LNP	VEGFC mRNA-LNP
	2019-08-16		215	0.3	0.19
	2019-08-16		636	0.37	0.36
	2017-08-05	9624	2627	0.44	0.47
	2017-08-05	9626	2628	0.31	0.29
	2017-08-05	281	2619	0.5	0.21
	2017-08-05		2620		0.26
	two-tailed homoscedastic T-test	P=	0.1689
		N=	5
		animal number		% of CD206 + cells
CD206 +	date of experiment	Poly(C) RNA-LNP	VEGFC mRNA-LNP	Poly(C) RNA-LNP	VEGFC mRNA-LNP
	2019-08-16	215		8.24	8.97
	2019-08-16	632		9.84	11.79
	2019-08-16	636		18.84	13.07
	2019-08-08	326	815	8.22	8.75
	2019-08-08	289	836	12.91	11.46
	two-tailed homoscedastic T-test	P=	0.7211
		N=	5
		animal number		% of CD3 + cells
CD3 +	date of experiment	Poly(C) RNA-LNP	VEGFC mRNA-LNP	Poly(C) RNA-LNP	VEGFC mRNA-LNP
	2017-08-05	9624	2627	0.84	0.02
	2017-08-05	9626	2628	0.49	0.12
	2017-08-05	281	2619	0.4	0.97
	2017-08-05		2620		1.81
	2019-08-16		215	1.64	2.03
	2019-08-16		636	1.92	3.32
	2019-08-16		632	4.2	3.55
	two-tailed homoscedastic T-test	P=	0.8947
		N=	6
		animal number		% of B220 + cells
B220 +	date of experiment	Poly(C) RNA-LNP	VEGFC mRNA-LNP	Poly(C) RNA-LNP	VEGFC mRNA-LNP
	2017-08-05	9624	2627	1.84	0.24
	2017-08-05	9626	2628	1.53	1.2
	2017-08-05	281	2619	1.15	3.17
	2017-08-05		2620		3.02
	2019-08-16		215	1.16	0.73
	2019-08-16		636	0.94	1.18
	2019-08-16		632	1.8	1.27
	two-tailed homoscedastic T-test	P=	0.7748
		N=	6
		animal number		% of CD11b + Ly6G/C - cells
CD11b + Ly6G/C -	date of experiment	Poly(C) RNA-LNP	VEGFC mRNA-LNP	Poly(C) RNA-LNP	VEGFC mRNA-LNP
	2017-08-05	9624	2627	0.12	0.28
	2017-08-05	9626	2628	0.07	0.12
	2017-08-05	281	2619	0.08	0.11
	2017-08-05		2620		0.16
	2019-08-16		215	0.82	0.7
	2019-08-16		636	0.41	0.93
	two-tailed homoscedastic T-test	P=	0.6922
		N=	5

## Sheet: Fig7
Figure 7
a
Paw thickness (mm)
		0 days after injection				8 days after injection				16 days after injection				30 days after injection				60 days after injection				75 days after injection
		PBS	DT			PBS	DT			PBS	DT			PBS	DT			PBS	DT			PBS	DT
k17	107675	2.43	2.55	k17	107675	2.45	3.3	k17	107677	2.525	3.25	k17	107677	2.65	3.125	k15	104868	1.975	3	k13	105370	2.33	2.5
k17	107676	2.5	2.6	k17	107676	2.35	3.65	k17	107678	2.425	3.35	k17	107678	2.5	2.925	k15	106756	2	2.4	k13	105372	2.25	2.5
k17	107677	2.525	2.7	k17	107677	2.425	3.55	k17	109634	2.275	3.025	k17	109634	2.35	2.95	k15	106757	2.05	2.55	k13	105374	2.28	2.38
k17	107678	2.35	2.55	k17	107678	2.475	3.625	k17	109635	2.125	2.675	k17	109635	2.25	2.625	k13	105370	2.48	2.55	k9	102291	1.95	2.175
k17	109634	2.475	2.45	k17	109634	2.275	3.025	k17	109636	2.1	2.625	k17	109637	2.3	2.825	k13	105372	2.43	2.68
k17	109635	2.2	2.275	k17	109635	2.35	3.15	k17	109637	2.2	2.8	k17	109638	2.125	2.6	k13	105374	2.25	2.4
k17	109636	2.275	2.15	k17	109636	2.15	3.025	k17	109638	2.175	2.825	k17	109639	2.175	2.725	k9	6163	1.975	1.9
k17	109637	2.25	2.25	k17	109637	2.275	3.15	k17	109639	2.05	2.6	k17	109643	2.1	2.55	k9	102291	2.025	2.125
k17	109638	2.3	2.25	k17	109638	2.15	3.1	k17	109643	2.05	2.525	k15	104868	2.15	2.7	k19	109644	2.05	2.7
k17	109639	2.15	2.15	k17	109639	2.1	3	k15	104868	2	2.775	k15	106756	2.175	2.275	k19	107670	2.1	2.98
k17	109643	2.3	2.15	k17	109643	2.05	2.925	k15	106756	2.05	2.7	k15	106757	2.275	2.625	k19	107671	2.2	2.63
k15	104868	1.975	2.05	k15	104868	1.975	3.175	k15	106757	2.1	2.625	k13	105370	2.35	2.43	k19	107672	2.05	2.78
k15	106756	1.95	1.9	k15	106756	2	3.025	k9	6163	1.875	1.975	k13	105371	2.2	2.7	k19	107673	2.23	2.45
k15	106757	2.025	2.15	k15	106757	1.975	2.7	k9	102291	1.975	2.4	k13	105372	2.28	2.73
k13	105370	2.4	2.28	k9	6163	2.05	3.025					k13	105373	2.15	2.7
k13	105371	2.23	2.25	k9	102291	1.875	2.675					k13	105374	2.28	2.4
k13	105372	2.35	2.25									k9	6163	1.85	1.975
k13	105373	2.3	2.33									k9	102291	1.9	2.275
k13	105374	2.38	2.38
							4.21e-12				5.05439e-06				1.62008e-05				0.0008				0.0112
two-tailed, paired T-test		P=	0.5077				16				14				18				13				4
		N=	19
Clinical score (0-10)		0 days after injection				8 days after injection				16 days after injection				30 days after injection				60 days after injection				75 days after injection
		PBS	DT			PBS	DT			PBS	DT			PBS	DT			PBS	DT			PBS	DT
k17	107675	1	1.25	k17	107675	1	4.5	k17	107677	1.25	3	k17	107677	1.5	2	k17	104868	0.5	3.25	k13	105370	1	1
k17	107676	1.5	1.5	k17	107676	1	5.5	k17	107678	1.25	3	k17	107678	1.25	2.25	k17	106756	0.5	1.5	k13	105372	1	1.25
k17	107677	1.5	1.5	k17	107677	1.25	5.5	k17	109634	1	2.5	k17	109634	1	2.75	k17	106757	0.5	1.5	k13	105374	1	1
k17	107678	1	1.5	k17	107678	1.5	5.5	k17	109635	1	1.75	k17	109635	1	1.75	k13	105370	1	1.25	k9	102291	0.5	0.5
k17	109634	1	1	k17	109634	1	3	k17	109636	1	1.75	k17	109637	1	2.5	k13	105372	1	1.5
k17	109635	1	1	k17	109635	0.75	3.5	k17	109637	1	2	k17	109638	0.75	1.75	k13	105374	1	1
k17	109636	1	1	k17	109636	0.75	3.5	k17	109638	1	2	k17	109639	0.75	1.75	k9	6163	0.5	0.5
k17	109637	1	1	k17	109637	1	3.75	k17	109639	0.75	1.75	k17	109643	1	1.5	k9	102291	0.5	0.5
k17	109638	1	1	k17	109638	0.75	3.75	k17	109643	0.75	1.5	k15	104868	1	1.5	k19	109644	0.75	2
k17	109639	1	1	k17	109639	1	2.75	k15	104868	0.5	2.25	k15	106756	1	1	k19	107670	1	3
k17	109643	1	1	k17	109643	0.75	2.5	k15	106756	0.75	2.75	k15	106757	1	1.5	k19	107671	0.5	1.75
k15	104868	1	0.5	k15	104868	0.5	4.25	k15	106757	0.5	2	k13	105370	1	1	k19	107672	0.75	2
k15	106756	0.5	0.5	k15	106756	0.5	4.75	k9	6163	0.5	0.5	k13	105371	1	2.25	k19	107673	1	1.25
k15	106757	0.5	1	k15	106757	0.5	3	k9	102291	0.5	1.5	k13	105372	1	2
k13	105370	1	1	k9	6163	1	3.75					k13	105373	1	2.75
k13	105371	1	1	k9	102291	1	2.5					k13	105374	1	1.25
k13	105372	1	1									k17	104808	0.90625	1.5625
k13	105373	1	1									k17	104503	0.893382	1.52941
k13	105374	1.5	1.5
Wilcoxon signed-rank test		P=	0.625				3.05176e-05				0.0002				6.10352e-05				0.002				>0,999999999999999
		N=	19				16				14				18				13				4
c
Fibroadipose area (µm2)		30 days after injection			75 days after injection
	animal number	PBS	DT	animal number	PBS	DT
	105343	193911	296417	105371	297745	401373
	109635	258369	351888	105373	229604	323945
	109635	210613	409739	105374	255875	399517
	19638	275219	608464
two-tailed, paired T-test		P=	0.0469			0.0172
		N=	4			3
e
Number of lymphatic vessels / view field		30 days after injection			75 days after injection
	animal number	PBS	DT	animal number	PBS	DT
	105343	9.5	0	105371	10	4
	109635	11.5	2.5	105373	9	3.66667
	19638	3	0	105374	5	5.33333
	109643	6	2	6163	15	2
				102291	8	1
two-tailed, paired T-test		P=	0.0319			0.0434
		N=	4			5

## Sheet: Fig8
Figure 8
b
Mean intensity of popliteal lymph node		30 days after injection			75 days after injection
	animal number	PBS	DT	animal number	PBS	DT
	122831	88.1845	3.6541	107671	50.9249	2.12401
	122832	93.4619	3.24524	107672	15.5556	1.23642
	125483	118.079	0.426662	70	29.5852	0.642083
	107677	108.437	2.6326	72	130.667	0.467193
	107678	104.264	0.467193	109639	98.5296	1.80625
	109637	72.1418	4.02425
two-tailed, paired T-test		P=	4.51274e-05			0.0421
		N=	6			5

## Sheet: Fig9
Figure 9
a
Paw thickness (mm)		30 days after injection				60 days after injection				75 days after injection
	animal number	Poly(C) RNA-LNP (mm)	VEGFC mRNA-LNP (mm)		animal number	Poly(C) RNA-LNP (mm)	VEGFC mRNA-LNP (mm)		animal number	Poly(C) RNA-LNP (mm)	VEGFC mRNA-LNP (mm)
K9	98007	2.75	2.33	K9	98007	2.8	2.25	K9	98007	2.7	2.23
K9	98413	2.6	2.28	K9	98413	2.4	2.28	K9	98413	2.75	2.25
K12	94162	2.375	2.625	K12	94162	2.3	2.325	K12	94162	2.275	2.075
K12	94154	2.525	2.4	K12	94446	2.525	2.725	K12	94446	2.175	2.275
K14	107657	2.8	2.75	K12	94154	2.85	2.6	K12	94154	2.675	2.075
K14	107658	2.5	2.475	K15	103595	2.475	2.7	K14	107658	2.3	2.325
K14	107659	2.675	2.925	K15	103603	2.425	2.425	K14	109193	2.3	2.4
K14	109193	2.575	2.55	K15	103606	2.9	2.675	K14	90935	2.325	2.125
K14	90935	2.55	2.55	K15	1 (2019)	2.925	2.7	K14	90936	2.325	2.225
K14	90937	2.425	2.325	K15	2 (2019)	2.325	2.525	K14	90937	2.1	2.1
K15	103595	2.675	2.825	K15	3 (2019)	2.55	3	K15	103595	2.7	2.475
K15	103602	2.725	2.55	K15	4 (2019)	2.7	2.425	K15	103603	2.725	2.35
K15	103603	2.5	2.55	K17	108177	3.3	3.1	K15	103606	2.825	2.45
K15	103605	2.7	2.325	K17	108183	3.15	3.15	K15	2 (2019)	2.25	2.475
K15	103606	2.7	2.875	K17	108185	3.425	3.175	K15	4 (2019)	2.875	2.475
K15	104867	2.725	2.5	K17	108187	3	2.925
K15	1 (2019)	2.7	2.875	K17	108182	2.825	2.525
K15	2 (2019)	2.4	2.45	K17	110071	3.1	2.575
K15	3 (2019)	2.675	2.725	K18	113372	2.65	2.325
K15	4 (2019)	2.8	2.7	K18	113373	3.15	2.8
K17	108177	3.45	2.85	K18	113374	2.85	2.575
K17	108183	3.3	3	K18	113378	3.225	2.7
K17	108185	3.525	3.275	K18	113380	3.075	2.425
K17	108182	2.55	2.65	K18	113383	2.775	2.25
K17	110071	3.05	2.9	K18	113384	2.8	3
K18	113372	3	2.6
K18	113373	3	2.85
K18	113374	2.775	2.85
K18	113378	3.2	3
K18	113380	2.95	2.65
K18	113383	2.95	2.3
two-tailed, paired T-test		P=	0.009				0.0053				0.0082
		N=	31				25				15
Clinical score (0-10)		30 days after injection				60 days after injection				75 days after injection
	animal number	Poly(C) RNA-LNP	VEGFC mRNA-LNP		animal number	Poly(C) RNA-LNP	VEGFC mRNA-LNP		animal number	Poly(C) RNA-LNP	VEGFC mRNA-LNP
K9	98007	2	1	K9	98007	3	1	K9	98007	2.75	1
K9	98413	1.5	1	K9	98413	1	0.75	K9	98413	1.25	1
K12	94162	1.25	2	K12	94162	1	1	K12	94162	1	1
K12	94154	2	1.5	K12	94446	1	1.5	K12	94446	1.5	1.5
K14	107657	2	2	K12	94154	1.5	1	K12	94154	1.5	1
K14	107658	1.5	1.5	K15	103595	1.25	2	K14	107658	1	1
K14	107659	2.25	2.5	K15	103603	1	1	K14	109193	1	1
K14	109193	1.5	1.5	K15	103606	2	1.25	K14	90935	0.75	0.5
K14	90935	1.5	1.75	K15	1 (2019)	1.75	1.5	K14	90936	1	1
K14	90937	1.75	1	K15	2 (2019)	1	1.5	K14	90937	1	0.5
K15	103595	1.5	1.75	K15	3 (2019)	1	2.5	K15	103595	1.75	1.25
K15	103602	1.75	1.5	K15	4 (2019)	1.5	1	K15	103603	2	1
K15	103603	1.5	1.5	K17	108177	3.25	3	K15	103606	1.25	1.5
K15	103605	1.5	1.25	K17	108183	3	3	K15	2 (2019)	1	1.5
K15	103606	2.25	2	K17	108185	4	3	K15	4 (2019)	2.25	1
K15	104867	1.5	1.5	K17	108187	2.5	2.75
K15	1 (2019)	1.5	2	K17	108182	2	1
K15	2 (2019)	1	1	K17	110071	3	1.5
K15	3 (2019)	1.5	1.5	K18	113372	1.5	1.25
K15	4 (2019)	1.5	1.5	K18	113373	3.5	2.25
K17	108177	2.5	2	K18	113374	2.5	1.5
K17	108183	3	2.5	K18	113378	4.25	2
K17	108185	4	3.5	K18	113380	4	1.5
K17	108182	1.5	1.5	K18	113383	1.5	0.75
K17	110071	2.5	2	K18	113384	1.5	2.25
K18	113372	3	1.75
K18	113373	3.25	2.75
K18	113374	2.5	2.5
K18	113378	3	2.5
K18	113380	2.75	2
K18	113383	2.5	1
		1.75	1.75
Wilcoxon signed-rank test		P=	0.0044				0.0278				0.0469
		N=	31				25				15
c
Fibroadipose area (µm2)		30 days after injection			75 days after injection
	animal number	Poly(C) RNA-LNP	VEGFC mRNA-LNP	animal number	Poly(C) RNA-LNP	VEGFC mRNA-LNP
	103602	730716	391247	107657	418568	241902
	103605	479462	241980	107659	368588	221303
	104687	768354	383573	90935	333390	229462
	107662	600892	293429	90936	444549	278936
	107666	458998	161051	90937	301708	282661
	107667	520265	211107	107658	515136	198151
	108184	558341	421239	107659	342153	237225
	109191	430786	321953	109193	306178	267890
	109192	444757	360470
two-tailed, paired T-test		P=	0.0001		0.0047
		N=	9		8
e
Number of lymphatic vessels / view field		30 days after injection			75 days after injection
	animal number	Poly(C) RNA-LNP	VEGFC mRNA-LNP	animal number	Poly(C) RNA-LNP	VEGFC mRNA-LNP
	104687	4	4.33333	109193	4	6.33333
	103605	4.66667	10	107658	2	13
	103602	3	11	90937	1	14
	111103	1.66667	4.33333	90936	3	10
	110072	1	2.33333	90935	3	11
	108176	2	6	107659	1	9
	107662	1	4.33333	107657	1.5	8
	109192	9	24.3333
	109191	6.33333	11
	107667	6	13
	107666	2	17
two-tailed, paired T-test		P=	0.0024			0.0008
		N=	11			7

## Sheet: Fig10
Figure 10
b
Mean intensity of popliteal lymph node		30 days after injection			75 days after injection
	animal number	Poly(C) RNA-LNP	VEGFC mRNA-LNP	animal number	Poly(C) RNA-LNP	VEGFC mRNA-LNP
	122833	0.133062	2.4705	113384	0.184413	2.98492
	125477	1.19248	1.09112	113383	1.14346	15.0108
	125482	0.110292	7.33952	113373	4.05746	19.8068
	107662	5.02903	14.6152	113380	3.77778	2.99587
	108176	1.76122	10.5929	935	0.036554	1.74316
				937	1.10987	8.92552
				113372	3.47112	6.93804
two-tailed, paired T-test		P=	0.0425			0.0373
		N=	5			7
						0.0186386

## Sheet: SF1
Supplementary Figure 1
a	Cell lysate, anti-GFP						Cell lysate, anti-ß-actin
c
	HEK293T cells
		Poly(C) RNA-LNP			GFP mRNA-LNP
		cell number	number of + cells	% of + cells	cell number	number of + cells	% of + cells
	n1	399	0	0	245	214	87.35
	n2	420	0	0	450	419	93.11
			average=	0		average=	90.23
			SEM=	0		SEM=	2.03647

[truncated: 3 more sheets: SF2, SF3, SF4]
